# Supplementary material for: Magnetosome organelles are organized through interactions between McaA and McaB that alter the dynamics of the bacterial actin-like protein MamK
Source: mBio. 2026 Apr 3;17(5):e00276-26. doi: 10.1128/mbio.00276-26 (PMC13170167; doi:10.1128/mbio.00276-26)
Supplement: Data S5 — Source data for Fig. S1-S7. [file mbio.00276-26-s0005.xlsx]

## Sheet: Figure S1
	Figure S1B: Chain phenotype scoring
		# of Cells
	Strain	Continuous	Subchain	No Chain
	WT	3	72	0
	ΔmamA	2	49	3

## Sheet: Figure S2 
	Figure S2B: OD and Cmag							Figure S2C: Chain phenotype scoring
	Strain	OD	OD(vert)	OD (hori)	Cmag				# of Cells
	ΔmcaAB/McaB-GFP + McaA-Halo, 1	0.212	0.182	0.288	1.58242			Strain	Continuous	Subchain	No Chain
	ΔmcaAB/McaB-GFP + McaA-Halo, 2	0.25	0.213	0.338	1.58685			ΔmcaAB/McaB-GFP + McaA-Halo	63	40	1
	ΔmcaAB/McaB-GFP + McaA-Halo, 3	0.221	0.189	0.295	1.56085			ΔmcaAB/McaB-GFP + Halo	104	21	0
	ΔmcaAB/McaB-GFP + Halo, 1	0.229	0.192	0.325	1.69271			ΔmcaAB/GFP + McaA-Halo	102	13	0
	ΔmcaAB/McaB-GFP + Halo, 2	0.273	0.23	0.368	1.6			ΔmcaAB/Empty Vector	80	13	0
	ΔmcaAB/McaB-GFP + Halo, 3	0.255	0.215	0.344	1.6			ΔmcaAΔmamK/McaA-GFP+ MamK-Flag	28	36	42
	ΔmcaAB/GFP + McaA-Halo, 1	0.285	0.238	0.394	1.65546			ΔmcaAΔmamK/McaA-GFP + Halo-Flag	19	39	51
	ΔmcaAB/GFP + McaA-Halo, 2	0.28	0.226	0.394	1.74336			ΔmcaAΔmamK/GFP + MamK-Flag	57	23	57
	ΔmcaAB/GFP + McaA-Halo, 3	0.288	0.24	0.396	1.65			ΔmcaAΔmamK/Empty Vector	30	6	60
	ΔmcaAB/Empty Vector, 1	0.29	0.244	0.396	1.62295			ΔmcaBΔmamK/McaB-GFP + MamK-Flag	51	64	28
	ΔmcaAB/Empty Vector, 2	0.283	0.238	0.388	1.63025			ΔmcaBΔmamK/McaB-GFP + Halo-Flag	76	87	47
	ΔmcaAB/Empty Vector, 3	0.278	0.235	0.38	1.61702			ΔmcaBΔmamK/GFP + MamK-Flag	50	16	15
	ΔmcaAΔmamK/McaA-GFP+ MamK-Flag, 1	0.253	0.219	0.325	1.48402			ΔmcaBΔmamK/Empty Vector	67	44	71
	ΔmcaAΔmamK/McaA-GFP+ MamK-Flag, 2	0.175	0.151	0.232	1.53642			WT/Empty Vector	11	80	0
	ΔmcaAΔmamK/McaA-GFP+ MamK-Flag, 3	0.266	0.24	0.335	1.39583
	ΔmcaAΔmamK/McaA-GFP + Halo-Flag, 1	0.253	0.221	0.322	1.45701
	ΔmcaAΔmamK/McaA-GFP + Halo-Flag, 2	0.248	0.209	0.325	1.55502
	ΔmcaAΔmamK/McaA-GFP + Halo-Flag, 3	0.225	0.2	0.293	1.465
	ΔmcaAΔmamK/GFP + MamK-Flag, 1	0.242	0.213	0.322	1.51174
	ΔmcaAΔmamK/GFP + MamK-Flag, 2	0.212	0.178	0.283	1.58989
	ΔmcaAΔmamK/GFP + MamK-Flag, 3	0.248	0.225	0.312	1.38667
	ΔmcaAΔmamK/Empty Vector, 1	0.247	0.22	0.329	1.49545
	ΔmcaAΔmamK/Empty Vector, 2	0.231	0.206	0.311	1.50971
	ΔmcaAΔmamK/Empty Vector, 3	0.254	0.226	0.331	1.4646
	ΔmcaBΔmamK/McaB-GFP + MamK-Flag, 1	0.254	0.219	0.334	1.52511
	ΔmcaBΔmamK/McaB-GFP + MamK-Flag, 2	0.239	0.205	0.311	1.51707
	ΔmcaBΔmamK/McaB-GFP + MamK-Flag, 3	0.254	0.219	0.331	1.51142
	ΔmcaBΔmamK/McaB-GFP + Halo-Flag, 1	0.216	0.181	0.291	1.60773
	ΔmcaBΔmamK/McaB-GFP + Halo-Flag, 2	0.26	0.225	0.338	1.50222
	ΔmcaBΔmamK/McaB-GFP + Halo-Flag, 3	0.251	0.214	0.329	1.53738
	ΔmcaBΔmamK/GFP + MamK-Flag, 1	0.246	0.211	0.334	1.58294
	ΔmcaBΔmamK/GFP + MamK-Flag, 2	0.203	0.175	0.304	1.73714
	ΔmcaBΔmamK/GFP + MamK-Flag, 3	0.236	0.205	0.321	1.56585
	ΔmcaBΔmamK/Empty Vector, 1	0.243	0.206	0.325	1.57767
	ΔmcaBΔmamK/Empty Vector, 2	0.254	0.214	0.327	1.52804
	ΔmcaBΔmamK/Empty Vector, 3	0.207	0.172	0.278	1.61628
	WT/Empty Vector, 1	0.295	0.256	0.375	1.46484
	WT/Empty Vector, 2	0.275	0.236	0.354	1.5
	WT/Empty Vector, 3	0.296	0.254	0.376	1.48031

## Sheet: Figure S3
Figure S3A. Full Western blots and SDS-PAGE
Figure S3B. Full Western blots and SDS-PAGE

## Sheet: Figure S5
Figure S5A: Full SDS-PAGE						Figure S5B: Full SDS-PAGE

## Sheet: Figure S7
Figure S7A: Full Western blots and SDS-PAGE																Figure S7B: Full Western blots and SDS-PAGE
