# Supplementary material for: Magnetosome organelles are organized through interactions between McaA and McaB that alter the dynamics of the bacterial actin-like protein MamK
Source: mBio. 2026 Apr 3;17(5):e00276-26. doi: 10.1128/mbio.00276-26 (PMC13170167; doi:10.1128/mbio.00276-26)
Supplement: Data S6 — Source data for Fig. S8-S14. [file mbio.00276-26-s0006.xlsx]

## Sheet: Figure S8
Figure S8A: Full Western Blot and SDS-PAGE
Figure S8B: Full Western Blot and SDS-PAGE
Figure S8C: Full Western Blot and SDS-PAGE
Figure S8D: Full Western Blot and SDS-PAGE

## Sheet: Figure S10
Figure S10B: Cmag						Figure S10C: Cmag						Figure S10E: Chain phenotype scoring
Strain	OD	OD(vert)	OD(hori)	Cmag		Strain	OD	OD(vert)	OD(hori)	Cmag			# of Cells
WT, 1	0.254	0.216	0.355	1.64352		ΔmcaA/mcaAΔH1, 1	0.228	0.191	0.311	1.62827		Strain	Continuous	Subchain	No Chain
WT, 2	0.256	0.219	0.361	1.6484		ΔmcaA/mcaAΔH1, 2	0.249	0.21	0.345	1.64286		ΔmcaA/mcaAΔH1	46	3	1
WT, 3	0.236	0.2	0.341	1.705		ΔmcaA/mcaAΔH1, 3	0.221	0.192	0.306	1.59375		ΔmcaA/mcaAΔH2	53	5	2
ΔmcaA, 1	0.235	0.2	0.384	1.92		ΔmcaA/mcaAΔH2, 1	0.193	0.161	0.282	1.75155		ΔmcaA/mcaAΔBeta	95	7	1
ΔmcaA, 2	0.234	0.19	0.368	1.93684		ΔmcaA/mcaAΔH2, 2	0.211	0.182	0.293	1.60989		ΔmcaA/Empty Vector	121	2	3
ΔmcaA, 3	0.245	0.202	0.4	1.9802		ΔmcaA/mcaAΔH2, 3	0.245	0.209	0.337	1.61244		WT/Empty Vector	11	80	0
Δ530, 1	0.254	0.207	0.4	1.93237		ΔmcaA/mcaAΔBeta, 1	0.25	0.219	0.34	1.55251
Δ530, 2	0.232	0.192	0.363	1.89062		ΔmcaA/mcaAΔBeta, 2	0.253	0.215	0.349	1.62326
Δ530, 3	0.221	0.182	0.347	1.90659		ΔmcaA/mcaAΔBeta, 3	0.239	0.207	0.323	1.56039
						ΔmcaA/Empty Vector, 1	0.236	0.2	0.334	1.67
						ΔmcaA/Empty Vector, 2	0.277	0.223	0.388	1.73991
						ΔmcaA/Empty Vector, 3	0.255	0.21	0.365	1.7381
						WT/Empty Vector, 1	0.244	0.213	0.315	1.47887
						WT/Empty Vector, 2	0.272	0.236	0.348	1.47458
						WT/Empty Vector, 3	0.243	0.216	0.311	1.43981

## Sheet: Figure S11
	See FRAP source data file

## Sheet: Figure S12
Figure S12A: Cell length vs. t1/2														Figure S12B: Recovery Direction
WT						ΔmcaA				Δ530					# of Cells
	t1/2 (min)					Cell Length (𝜇m)	t1/2 (min)			Cell Length (𝜇m)	t1/2 (min)				To Pole	To Center	To Center, Crossed
Cell Length (𝜇m)	Biomineralizing		Non-Biomineralizing				Non-moving	Moving			Non-moving	Moving		WT, Biomin.	1	1	2
	Non-moving	Moving	Non-moving	Moving		2.827	3.99683			3.038	0.4925			WT, Non-Biomin.	5	4	0
4.254	8.99983					2.844	6.48817			4.18	12.4968			ΔmcaA	9	3	0
3.57		0.490167				1.92		2.49067		3.75	12.4905			Δ530	7	5	0
4.283		4.00683				3.062	2.49067			2.809	0.494167
4.456	0.489833					3.056	5.9475			3.224		0.495833
1.977	7.52767					3.021	2.456			3.726	7.47533
3.511	5.99617					2.327	2.467			3.434	0.9895
3.574	1.986					2.865	2.467			2.523	1.4905
2.795	2.485					2.915	10.9715			2.916	0.994167
3.919	0.9885					2.609	3.96167			2.822	0.49
2.697	1.98667					2.886		0.993		3.827		0.4925
3.453	0.496					3.21		1.49167		2.801	2.987
4.139	1.99217					3.022	5.03033			2.923		1.48683
2.372	0.992667					4.388	2.472			2.809	8.471
2.496	12.4973					4.609	4.50383			4.54	8.9635
2.399		1.49033				3.047		1.986		2.542		0.492667
3.348	2.48817					2.961		1.4875		2.685	4.487
2.358	0.993333					3.813		1.49		1.944	0.492167
3.282		1.49017				4.759	5.9635			3.598		0.991667
3.076	7.5895					2.239	0.9775			3.751	5.965
2.71	1.99533					2.663	1.47383			2.761		1.98983
2.611	1.986					1.763		0.9885		2.268		1.98933
3.291	3.4945					2.996	2.99083			3.293		4.98183
2.132	3.48517					2.728	0.4845			3.81	7.55117
2.529	2.98733					3.701		5.982		2.52		1.01917
2.465	1.98917					2.249		1.4865		3.328		1.992
3.5	9.4605					3.348	1.98867			3.257	1.99233
3.802	4.98517					3.072		2.49617		2.959	3.5045
3.021				0.492667		3.061		1.48717		4.896	10.4747
4.622			2.984			3.253		0.9745		3.159		1.49017
2.911			1.98617			4.257	2.01967			3.365	3.48833
4.564			9.97283			4.515	4.018			3.73		2.4875
3.728				7.98683
2.799			2.9845
1.86			2.47433
2.456				6.47633
4.333			6.5125
2.915				1.48983
3.11			12.4792
3.051			0.487667
4.546			5.0055
2.932				12.5308
2.228			4.99233
4.425			2.495
3.109				2.97983
3.365			12.53
4.216			5.505
2.717				5.9765
3.912				4.49467
4.426				4.48283
2.639			4.4885
2.82			2.51817
4.499			3.46533

## Sheet: Figure S13
Figure S13B: McaB Localization						Figure S13C: Full Western blot and SDS-PAGE
	# cells
	Chain	Diffuse	Both	Other
WT	1908	66	210	132
Δmms6	121	982	2507	53
Figure S13F: Chain organization
	# cells
	Continuous	Subchain	Other
WT	4	66	1
ΔmcaB	123	26	2
Δmms6	18	84	1
ΔmcaBΔmms6	71	36	1
Figure S13D: Full Western blot and SDS-PAGE

## Sheet: Figure S14
Figure S14A: Full Western blot and SDS-PAGE
Figure S14B: OD400
	Biomin.	Non-Biomin.
	0.299	0.083
	0.3	0.096
	0.263	0.063
		0.078
		0.079
		0.075
		0.086
		0.078
		0.076
